# Supplementary material for: Cognitive Effects of Toxoplasma and CMV Infections: A Cross-Sectional Study of 557 Young Adults Considering Modulation by Sex and Rh Factor
Source: Pathogens. 2024 Apr 28;13(5):363. doi: 10.3390/pathogens13050363 (PMC11124290; doi:10.3390/pathogens13050363)
Supplement: Supplementary file 1 [file pathogens-13-00363-s001.zip]

Archive with 1 entries (1 files):
- pathogens-2920893-supplementary.pdf
